# Supplementary material for: A broadly-neutralizing antibody against Orthoebolavirus glycoprotein that potentiates the breadth and neutralization of other antibodies
Source: Npj Viruses. 2026 May 7;4:33. doi: 10.1038/s44298-026-00192-7 (PMC13365404; doi:10.1038/s44298-026-00192-7)
Supplement: Supplementary file 2 — Source Data Master File. [file 44298_2026_192_MOESM2_ESM.xlsx]

## Sheet: 1A
																									TAFV GP								TAFV GP 50								TAFV GP 50 REPEAT								RESTV GP
	Geomean Flouresence
mAb	MDCK SIAT-1				EBOV GP MDCK SIAT-1				SUDV GP MDCK SIAT-1				BDBV GP MDCK SIAT-1
11897	8556.62	4468.62	9350.62	-878.375	68967	76353	64975	59077	67659.6	58325.6	61462.6	53984.6	69000.5	53163.5	70494.5	70742.5
11889	17727.6	8023.62	7687.62	-1060.38	92531	101315	94736	86601	68519.6	50221.6	55642.6	55976.6	52732.5	64255.5	43082.5	40063.5
11892	15555.6	7811.62	6482.62	-430.375	105557	101381	97515	99949	63151.6	53170.6	54338.6	47806.6	47288.5	57532.5	44429.5	60168.5
11883	12626.6	2553.62	2489.62	4609.62	121834	111290	102193	112261	88521.6	77632.6	80347.6	71777.6	32740.5	35800.5	32734.5	36529.5
11886	9914.62	-3213.38	1558.62	7605.62	95380	98425	82194	96880	75263.6	59675.6	59314.6	61278.6	33844.5	39900.5	40828.5	48349.5
66-3-9C	5194.38	-8401.63	-7614.63	-3985.63	122058	118559	112834	105286	93326	86932	85381	93346	54077.7	60985.7	58937.7	54369.7
R5.034	12090.2	-8854.78	-3748.78	1613.22	-4273.66	-2615.66	-3517.66	-3410.66	-5556	-1805	-7241	-348	-5374.41	-8845.41	-4109.41	2017.59

## Sheet: 1B
	11886
		% neutralisation of S-FLU pseudotype virus
	mAb concentration [µg/ml]	EBOV		SUDV		BDBV
	25	99.7534	99.8657	99.3115	99.6512	98.1979	99.0376
	12.5	99.3175	99.6114	99.4117	99.665	99.2523	99.1059
	6.25	99.0056	98.7485	100.008	98.8221	98.397	98.8633
	3.125	97.7571	98.7063	92.4905	92.1831	94.3637	93.5388
	1.5625	92.5062	94.2454	68.8217	65.5718	68.703	66.9273
	0.78125	86.9569	86.9191	44.4077	41.1348	38.9292	32.3267
	0.390625	69.1692	64.7857	34.0974	23.7871	27.6775	12.2675
	0.195313	53.0894	44.1892	16.9535	10.3836	15.3977	5.30727
	0.097656	37.1892	20.5269	14.7286	12.4392	8.89144	6.25965
	0.048828	26.407	16.911	18.9112	4.95722	4.76693	0.398161
	11883
		% neutralisation of S-FLU pseudotype virus
	mAb concentration [µg/ml]	EBOV		SUDV		BDBV
	25	97.3481	97.2052	99.574	99.7364	7.17173	-1.98196
	12.5	96.0664	95.5667	99.0374	99.2516	2.97978	3.55137
	6.25	95.6584	95.9127	98.7806	98.8911	3.26188	-10.7524
	3.125	93.9497	94.7604	98.7115	98.3557	-4.69106	-5.18452
	1.5625	90.8299	91.5705	97.918	96.9242	9.52554	2.47645
	0.78125	91.5912	92.4208	93.9416	94.3642	-15.0085	-14.029
	0.390625	87.3083	86.5947	80.7027	79.1573	-3.67865	-3.12926
	0.195313	76.9476	78.1449	53.7011	52.7971	-10.2598	-4.32426
	0.097656	51.9245	51.343	35.3687	34.5695	2.28811	-1.71138
	0.048828	29.9762	27.2627	11.3279	19.016	-10.0846	-7.99149
	11892
		% neutralisation of S-FLU pseudotype virus
	mAb concentration [µg/ml]	EBOV		SUDV		BDBV
	25	49.8266	50.4145	55.0796	53.2808	84.0652	82.3422
	12.5	30.387	29.6239	30.7784	30.5251	83.2485	83.6334
	6.25	18.3706	21.6334	23.9345	26.4404	82.7493	84.1055
	3.125	14.8239	14.6055	14.0134	24.1061	82.1884	81.2081
	1.5625	16.4597	20.1566	10.8016	16.2487	76.3985	77.7835
	0.78125	18.4668	17.2696	2.74614	13.9743	53.9946	53.2963
	0.390625	23.5371	20.2591	-6.28818	4.32499	22.696	28.143
	0.195313	16.6215	11.2754	-5.94616	-5.28399	3.96341	2.37365
	0.097656	6.40645	10.3064	-0.71558	7.36752	3.17388	5.42159
	0.048828	2.32311	14.6783	-1.63686	0.492454	-9.51629	4.92895
	11889
		% neutralisation of S-FLU pseudotype virus
	mAb concentration [µg/ml]	EBOV		SUDV		BDBV
	25	76.4047	73.764	68.042	67.8831	0.218048	8.02048
	12.5	69.6447	72.1416	53.9902	50.624	7.2145	3.34988
	6.25	67.5118	65.5039	52.0163	54.9909	-0.26472	-0.97777
	3.125	63.8833	65.3735	43.0338	43.628	11.1869	-6.02341
	1.5625	61.0457	66.3218	29.3735	36.5457	16.6503	7.79431
	0.78125	46.8498	53.768	19.8866	11.8576	-4.11865	-7.91007
	0.390625	37.7789	46.6925	11.9509	10.8246	-5.13929	-3.97061
	0.195313	24.9806	34.0604	-1.21307	10.8638	-10.3881	-3.67042
	0.097656	14.2549	25.7994	7.44123	2.63328	-1.86107	-1.43669
	0.048828	7.60008	15.1996	-1.93858	4.77296	-5.5357	-8.24316
	11897
		% neutralisation of S-FLU pseudotype virus
	mAb concentration [µg/ml]	EBOV		SUDV		BDBV
	25	32.3131	31.1001	60.3057	56.7995	12.8744	8.14517
	12.5	45.3604	42.657	64.1532	62.0448	15.3861	21.6946
	6.25	31.2507	35.6164	53.242	53.1461	3.16646	10.044
	3.125	30.7481	31.0068	52.4076	48.9505	0.879609	-0.63033
	1.5625	30.3896	25.8471	46.204	50.0393	0.481528	-1.97395
	0.78125	18.9211	16.8299	42.4981	37.8206	-0.94679	-7.83737
	0.390625	17.6288	14.8361	29.0367	24.9549	-2.95722	-1.50657

## Sheet: 1C
		Virus neutralisation titres [µg/ml]
	mAb	Mayinga EBOV	Makona EBOV	SUDV
	11886	0.276125	0.16429	0.65695
	11883	0.164447	0.116393	0.276125
	11892	0.781375	0.329053	2.6278
	11889	0.552339	0.552869	12.5
	11897	0.656635	0.464385	12.5

## Sheet: 2
	Unbiotinylated mAb
Biotinylated mAb							IFL				Base			RBR/GC
		11886	11892	11883	11897	11889	ADI-15946	ADI-15878	CA45	FVM02	6541	c4G7	c2G4	6660	6662	040	66-3-9C
	11886		-0.087841	2.4895	3.62292	1.7861	-0.138321	0.47441	0.770339	1.16013	-0.250784	-0.272027	-0.147419	0.62917	0.63302	0.983319	2.00257
	11892	0.350854		1.5318	1.33364	0.8277	-0.236737	0.654344	0.646883	0.977074	-0.090261	-0.0961967	0.00891932	0.889514	0.906912	1.34569	1.7757
	11883	1.41282	1.4684		0.0754824	0.825902	1.54758	1.07015	0.914769	0.901787	1.5382	1.29146	1.35321	-0.0675788	-0.00674651	0.0123939	1.14126
	11897	1.80833	1.69679	0.1499		0.360615	1.93088	1.28662	1.20304	1.02745	1.53408	1.42626	1.27496	0.0679365	0.0834151	-0.201311	1.08194
	11889	0.866262	1.04405	0.0546471	-0.0790914		1.79855	0.276406	0.972262	0.958555	2.61034	2.10468	2.11897	-0.0807798	0.0082895	-0.163103	1.58798
	ADI-15946	0.332656	0.302121	1.70584	1.66406	1.27979

## Sheet: 3A
EBOV GP MDCK SIAT-1
	647/488 ratio
mAb	mAbs -> THL						THL -> mAbs						mAbs -> HM buffer
11886		34.9168	25.0346				6.31557	4.84736	5.0346				20.6679	20.0752	17.9567
11883	19.3574	19.3503	21.2118				4.75708	4.19511	3.77893				16.7751	17.8759	18.2992
11892	41.4533	27.7205	32.8123				25.4373	23.6638	22.658				23.5159	23	23.4693
11889	25.9016	18.3661					1.88431	2.30346	2.31385				16.6904	19.1915	18.4136
11897	18.937	14.6214	20.034				3.0386	2.98884	3.54338				16.6243	17.0606	17.5232
PBS	0.516576	0.226415	0.479014	0.28122	0.347496	0.565982	0.423855	1.08451	1.57908	0.270811	0.596792	0.413621	0.49355	0.598768	0.564202
P6	26.6012	22.0308	21.6156				3.775	4.86712	4.58303				21.5299	21.7538	21.4889
ADI-15946	39.8123	29.6828					31.6802	30.3632	31.5021				23.2242	22.4209	24.5628
R5.014	0.751397	1.88743	0.74029				3.09104	0.74796	1.29787				0.65896	0.730504	0.60874
PBS	0.904196	0.454872	0.22422				1.00082	0.604481	0.478497				0.590543	1.03864	0.65105
MR78	17.1719	19.3207	19.982				21.9824	18.4615	20.0722				0.639939	1.03675	0.897302	0.439241	0.580124	0.653527

## Sheet: 3B & S3B
	Uncropped Immunoprecipation Blot images.

## Sheet: 3C
	Change in fluorescence intensity
	MR78	ADI-15946	2G4	11883	11886
	-28524	-8061	-10355	42549	46411
	-28003	-5777	-7738	41845	43269
	-25358	-5951	-7121	40768	49320
	-28173	-7002	-6769	45932	46154

## Sheet: 6A
Titrated mAb		% neutralisation of BDBV S-FLU pseudotype virus										% neutralisation by held mAb
11883	Concentration of titrated mAb (µg/mL)	% Inhibition together			% Inhibition alone			Predicted Bliss Additivity				Average of held 11886	33.258
	50	77.5492	78.0253	78.6894	20.4912	18.1934	17.867	46.9343	45.4006	45.1828		SE of held 11886	1.00048
	25	71.6872	69.8542	68.6809	2.2532	5.97323	13.7762	34.7618	37.2447	42.4525
	12.5	65.7024	62.8049	60.3043	-3.58359	-1.55559	5.85833	30.8663	32.2198	37.168
	6.25	58.6584	57.6044	50.7492	-5.64814	-4.48617	1.66744	29.4883	30.2639	34.3709
	3.125	53.4291	49.4619	44.1874	-17.1189	-8.33153	-6.96329	21.8325	27.6974	28.6106
	1.5625	44.8846	43.7983	41.4562	-8.65009	-5.94233	-8.18966	27.4848	29.292	27.7921
	0.78125	44.9638	41.5536	39.5387	-12.6643	-8.27582	-10.9479	24.8056	27.7346	25.9512
	0.390625	44.6687	41.7939	38.2122	-18.4567	-10.4466	-12.7487	20.9396	26.2858	24.7493
	0.195312	34.8839	32.5765	30.4023	-12.3927	-6.57248	-7.50379	24.9869	28.8714	28.2498
	0.0976562	38.2967	35.4	33.9978	-10.8939	-7.49074	-12.344	25.9872	28.2585	25.0194
Titrated mAb		% neutralisation of BDBV S-FLU pseudotype virus										% neutralisation by held mAb
mAb114	Concentration of titrated mAb (µg/mL)	% Inhibition together			% Inhibition alone			Predicted Bliss Additivity				Average of held 11886	37.5826
	100	96.1185	96.5695	96.5893	85.137	85.7113	84.7373	90.7229	91.0814	90.4734		SE of held 11886	1.24944
	50	91.8659	91.288	91.2799	59.9171	60.8731	61.0144	74.9813	75.578	75.6663
	25	83.5463	83.5049	84.9633	34.4722	33.8529	34.4425	59.0993	58.7127	59.0807
	12.5	70.1235	70.4224	70.9175	21.4023	13.9144	14.1296	50.9414	46.2677	46.4019
	6.25	62.9508	59.0592	61.6527	8.66089	3.21201	7.12606	42.9885	39.5875	42.0305
	3.125	54.1009	52.4878	58.0213	5.76946	2.59988	1.16677	41.1838	39.2054	38.3109
	1.5625	54.9093	49.5163	50.8612	5.33917	-0.85417	-2.94803	40.9152	37.0495	35.7426
	0.78125	53.6554	48.8231	45.2808	0.010015	-3.06055	-5.87096	37.5889	35.6723	33.9181
	0.390625	43.2869	44.5787	41.7755	-2.8418	0.109936	-2.78149	35.8089	37.6513	35.8465
	0.195312	40.1416	33.7043	39.7671	-1.09903	2.10837	-2.19636	36.8967	38.8986	36.2117
Titrated mAb		% neutralisation of BDBV S-FLU pseudotype virus										% neutralisation by held mAb				Titrated mAb		% neutralisation of SUDV S-FLU pseudotype virus										% neutralisation by held mAb
6662	Concentration of titrated mAb (µg/mL)	% Inhibition together			% Inhibition alone			Predicted Bliss Additivity				Average of held 11886	36.4899			6662	Concentration of titrated mAb (µg/mL)	% Inhibition together			% Inhibition alone			Predicted Bliss Additivity				Average of held 11886	44.5721
	12.5	77.0211	75.9259	73.1873	27.8895	28.6205	26.1395	54.2026	54.6668	53.0912		SE of held 11886	1.86138				25	93.2103	91.8126	103.182	36.5035	38.3587	30.6606	64.8052	65.8335	61.5667		SE of held 11886	1.42864
	6.25	67.31	65.4394	60.9587	12.8133	5.47024	10.0856	44.6277	39.9641	42.8953							12.5	87.5869	87.7643	85.0686	30.3322	20.7462	22.1252	61.3846	56.0713	56.8356
	3.125	64.8143	57.5911	55.0207	3.07418	5.89761	7.05204	38.4423	40.2355	40.9687							6.25	86.4943	86.4289	82.7869	27.6894	22.4754	20.5112	59.9198	57.0297	55.941
	1.5625	59.38	52.9461	47.9306	6.05797	5.51383	4.98449	40.3374	39.9918	39.6556							3.125	81.1028	76.6032	73.5837	20.1361	20.3913	20.2014	55.7331	55.8746	55.7694
	0.78125	59.5294	49.2991	48.646	3.6191	-4.96483	-2.99381	38.7884	33.3368	34.5886							1.5625	74.1036	70.5114	67.1884	16.3835	9.40918	8.51579	53.6532	49.7874	49.2922
	0.390625	51.4998	45.4754	39.2182	-3.42896	0.844712	1.87538	34.3122	37.0264	37.681							0.78125	65.2538	61.9308	58.2467	14.0629	5.23018	5.94146	52.3669	47.4711	47.8653
	0.195312	44.4463	40.7915	35.2474	-13.6274	-10.927	-7.9603	27.8352	29.5502	31.4343							0.390625	67.3861	63.7658	60.7604	17.3578	2.32744	2.84884	54.1932	45.8622	46.1512
	0.0976562	32.0199	30.5767	31.3489	-8.32305	-6.18622	-1.47817	31.2039	32.5611	35.5511							0.195313	55.2755	53.1199	49.6008	2.18114	-3.77998	3.08542	45.7811	42.477	46.2823
	0.0488281	32.4232	27.0223	26.9655	-11.9561	-12.4776	-11.5692	28.8966	28.5654	29.1423							0.097656	57.8825	49.4047	52.4553	4.34301	-4.41033	-4.79477	46.9794	42.1276	41.9145
	0.0244141	31.9732	26.1115	29.4363	-2.56333	-5.03879	-4.76322	34.862	33.2898	33.4648							0.048828	53.2397	45.7704	46.6405	-5.21189	-11.8189	-6.70139	41.6833	38.0211	40.8577

## Sheet: 6B
Titrated mAb		% neutralisation of EBOV S-FLU pseudotype virus										% neutralisation by held mAb		2022-07-14		Titrated mAb		% neutralisation of SUDV S-FLU pseudotype virus										% neutralisation by held mAb				Titrated mAb		% neutralisation of BDBV S-FLU pseudotype virus										% neutralisation by held mAb
11897	Concentration of titrated mAb (µg/mL)	% Inhibition together			% Inhibition alone			Predicted Bliss Additivity				Average of held 11886	44.9731			11897	Concentration of titrated mAb (µg/mL)	% Inhibition together			% Inhibition alone			Predicted Bliss Additivity				Average of held 11886	39.9037			11897	Concentration of titrated mAb (µg/mL)	% Inhibition together			% Inhibition alone			Predicted Bliss Additivity				Average of held 11886	31.2466
	25	96.7926	98.2548	98.6827	32.7136	27.5063	33.1482	62.9744	60.109	63.2135		SE of held 11886	2.20537				25	100.32	100.255	99.8303	43.5125	45.9035	45.9638	66.053	67.49	67.5262		SE of held 11886	1.50165				25	47.4361	52.3009	51.5945	8.61969	10.2794	6.58246	37.1729	38.314	35.7722		SE of held 11886	1.13754
	12.5	96.06	96.84	96.6257	24.8904	28.7697	23.7533	58.6695	60.8041	58.0438							12.5	100.224	99.9032	100.359	35.3622	38.7761	35.2503	61.155	63.2067	61.0878							12.5	44.5905	52.008	58.0581	12.6474	6.9876	0.950906	39.9421	36.0508	31.9003
	6.25	95.251	95.5865	94.5454	30.6277	18.2918	23.0471	61.8266	55.0385	57.6552							6.25	100.194	100.226	100.665	32.028	40.4836	36.5893	59.1513	64.2328	61.8925							6.25	43.3052	43.7302	46.2277	1.42464	9.04855	7.39787	32.226	37.4677	36.3328
	3.125	93.3689	93.4157	91.1821	14.7924	16.7218	23.3802	53.1129	54.1746	57.8385							3.125	100.687	100.364	99.91	43.4006	37.5257	36.7867	65.9858	62.4552	62.0111							3.125	43.9244	45.1014	42.1174	2.95032	3.37212	-0.9126	33.275	33.565	30.6191
	0.195313	62.1747	55.2996	58.8957	18.8926	7.33487	8.08536	55.3691	49.0093	49.4222							1.5625	99.5065	99.5386	99.5055	40.5361	39.4042	40.2609	64.2643	63.5842	64.099							1.5625	33.8748	38.4301	44.5546	-0.0645	9.39407	-0.52477	31.2022	37.7053	30.8858
	0.097656	54.8748	48.6622	47.4882	8.86171	2.39236	3.40512	49.8494	46.2895	46.8468							0.78125	91.8744	92.7875	92.8692	42.0014	42.0374	39.2088	65.145	65.1666	63.4667							0.78125	40.743	45.5181	40.5282	10.539	4.36061	2.48171	38.4925	34.2446	32.9528
	0.048828	54.2229	49.0864	45.7582	16.1043	-3.25138	2.53766	53.8348	43.184	46.3695							0.390625	83.0105	89.1266	86.8746	38.0964	33.9007	37.2301	62.7982	60.2767	62.2776							0.390625	36.7371	38.5192	44.1321	10.439	14.5602	7.70364	38.4237	41.2572	36.5431
																	0.195313	74.5772	76.6882	74.2	32.0737	40.1491	26.0548	59.1788	64.0318	55.5616							0.195312	34.6505	34.6614	42.5738	4.83947	6.34143	1.55797	34.5739	35.6065	32.3177
																	0.097656	64.0661	63.9047	66.216	23.3721	25.0348	17.0877	53.9494	54.9487	50.1728							0.0976562	45.2225	42.234	38.7173	2.92211	3.0484	0.196399	33.2556	33.3424	31.3816
																	0.048828	56.2201	53.9128	55.9411	9.68035	13.1517	11.557	45.7212	47.8073	46.849							0.0488281	32.4902	31.0222	30.9716	6.96388	11.0544	-1.36197	36.0345	38.8468	30.3102
Titrated mAb		% neutralisation of EBOV S-FLU pseudotype virus										% neutralisation by held mAb		2023-05-04		Titrated mAb		% neutralisation of SUDV S-FLU pseudotype virus										% neutralisation by held mAb				Titrated mAb		% neutralisation of BDBV S-FLU pseudotype virus										% neutralisation by held mAb
11889	Concentration of titrated mAb (µg/mL)	% Inhibition together			% Inhibition alone			Predicted Bliss Additivity				Average of held 11886	47.9494			11889	Concentration of titrated mAb (µg/mL)	% Inhibition together			% Inhibition alone			Predicted Bliss Additivity				Average of held 11886	34.9171			11889	Concentration of titrated mAb (µg/mL)	% Inhibition together			% Inhibition alone			Predicted Bliss Additivity				Average of held 11886	21.0671
	25	94.089	91.9411	91.8671	79.3978	77.839	79.548	89.2764	88.4651	89.3546		SE of held 11886	1.38706				25	99.6779	98.8694	99.2639	69.2425	69.0786	65.9359	79.9505	79.8437	77.7951		SE of held 11886	1.82742				25	63.5647	62.6039	61.0106	9.92639	4.57142	4.86752	28.9023	24.6754	24.9092		SE of held 11886	3.61082
	12.5	91.9263	89.6442	86.6302	74.1387	77.2933	74.6189	86.5391	88.1811	86.789							12.5	99.8925	98.9944	99.0548	64.4093	64.0578	60.818	76.7999	76.5708	74.459							12.5	66.702	62.332	63.1538	4.30654	7.87182	3.72441	24.4664	27.2806	24.0069
	6.25	91.2664	88.9536	87.3525	73.5212	71.9253	70.7187	86.2176	85.387	84.7589							6.25	98.589	98.4122	97.6414	57.823	57.0306	55.3088	72.5066	71.9901	70.8677							3.125	43.4985	50.3813	57.2188	13.6518	2.57023	-0.3384	31.8429	23.0958	20.8
	3.125	90.6076	87.8189	84.237	73.1965	72.8465	70.6352	86.0486	85.8664	84.7154							3.125	96.3498	94.7153	93.5262	50.0077	48.9695	44.271	67.4121	66.7354	63.6726							1.5625	42.3191	47.5754	47.7456	14.1534	1.97903	1.93774	32.2388	22.6292	22.5966
	1.5625	83.8616	82.8993	79.2889	64.5692	61.4368	62.6011	81.5581	79.9276	80.5337							1.5625	90.2659	84.8764	82.4387	65.2308	37.867	40.3391	77.3354	59.4981	61.1096							0.78125	22.6839	37.8323	38.0821	11.4895	11.4361	11.2699	30.1361	30.0939	29.9628
	0.78125	77.3875	73.371	69.7542	50.0494	46.0149	49.5418	74.0004	71.9005	73.7362							0.78125	80.1132	72.0122	74.5954	39.3558	27.4641	25.9806	60.4686	52.7169	51.7499							0.390625	33.3243	35.0747	40.7036	8.38143	11.2478	10.6898	27.6828	29.9453	29.5049
	0.390625	68.5169	64.9097	53.1849	39.1706	34.1622	26.4655	68.338	65.731	61.7249							0.390625	74.756	64.5225	64.6583	26.8194	18.3184	20.3539	52.2967	46.7552	48.0821							0.195313	24.1623	38.9925	38.2885	2.57023	2.03342	5.17772	23.0958	22.6721	25.154
	0.195312	62.3494	59.6084	43.9644	18.4664	12.0578	16.5078	57.5613	54.2256	56.5419							0.195313	70.7195	60.8439	57.0651	20.9027	6.59273	5.8251	48.4398	39.1118	38.6114							0.097656	29.4438	34.696	35.3184	-0.58414	0.973906	-5.94717	20.606	21.8358	16.3728
	0.0976562	59.3535	50.612	46.9656	10.8067	16.1187	9.91628	53.5744	56.3393	53.1109							0.097656	66.0534	54.4959	51.8427	10.9699	7.9986	-2.5972	41.9651	40.0282	33.1212							0.048828	32.8802	31.7502	32.6969	1.62754	8.12461	4.61976	22.3518	27.4801	24.7136
	0.0488281	57.6435	54.3948	44.1907	1.49732	8.95711	8.98355	48.7288	52.6117	52.6254							0.048828	61.6633	45.9421	47.3307	2.74275	0.461437	1.14605	36.6021	35.115	35.5613
Titrated mAb		% neutralisation of EBOV S-FLU pseudotype virus										% neutralisation by held mAb		2023-04-27		Titrated mAb		% neutralisation of SUDV S-FLU pseudotype virus										% neutralisation by held mAb				Titrated mAb		% neutralisation of BDBV S-FLU pseudotype virus										% neutralisation by held mAb
040	Concentration of titrated mAb (µg/mL)	% Inhibition together			% Inhibition alone			Predicted Bliss Additivity				Average of held 11886	23.098			040	Concentration of titrated mAb (µg/mL)	% Inhibition together			% Inhibition alone			Predicted Bliss Additivity				Average of held 11886	30.563			040	Concentration of titrated mAb (µg/mL)	% Inhibition together			% Inhibition alone			Predicted Bliss Additivity				Average of held 11886	17.1356
	2.5	84.9597	86.5984	86.3906	65.1947	64.0583	62.1639	73.234	72.3601	70.9033		SE of held 11886	1.76026				25	85.9969	87.2321	85.4387	-26.4328	-20.7293	-24.2646	12.2089	16.1692	13.7144		SE of held 11886	1.41426				25	44.0523	38.4804	41.5226	-0.08609	-11.9666	-12.0056	17.0643	7.21957	7.18722		SE of held 11886	2.21797
	1.25	79.9585	81.7397	74.4164	59.7765	60.0043	55.8771	69.0673	69.2425	66.0686							12.5	85.7185	87.215	85.535	-8.76805	-3.24929	-13.1691	24.4748	28.3068	21.4188							12.5	41.6537	36.3872	37.6936	-8.1876	-14.248	-8.50493	10.351	5.3291	10.088
	0.625	60.2588	64.5606	53.7202	38.8205	43.6631	58.8852	52.9517	56.6758	68.3819							6.25	76.1207	76.1893	76.2606	1.40641	19.087	1.03559	31.5396	43.8165	31.2821							6.25	44.3085	36.4323	37.6766	-8.57901	-10.2598	-11.9806	10.0267	8.63389	7.20796
	0.3125	45.7228	53.1673	43.2914	28.3251	25.1531	54.3676	44.8806	42.4412	64.9078							3.125	67.7687	66.3461	62.3344	1.64527	1.91579	-0.35927	31.7054	31.8933	30.3136							3.125	40.6086	32.6653	34.0708	-2.98814	0.051054	7.24661	14.6595	17.1779	23.1405
	0.15625	40.2926	38.9937	38.3489	18.7983	8.50149	41.0666	37.5543	29.6358	54.679							1.5625	54.7148	53.6142	52.5387	10.8339	-2.24504	-5.49005	38.0858	29.0041	26.7509							1.5625	37.3532	25.8241	27.9183	0.441464	-0.5706	22.0782	17.5014	16.6628	35.4305
	0.078125	39.6318	40.4938	33.8353	13.2323	-0.86146	21.3775	33.2739	22.4355	39.5377							0.78125	49.5866	46.9909	45.7808	11.2285	11.8026	2.43441	38.3598	38.7584	32.2534							0.78125	21.2593	21.6938	27.0824	0.27629	-0.94599	-3.69288	17.3645	16.3517	14.0755
	0.0390625	31.5012	40.8068	22.5046	13.3748	3.98521	20.814	33.3835	26.1627	39.1044							0.390625	41.5474	37.24	36.885	10.7218	6.27062	-0.57833	38.0079	34.9171	30.1614							0.390625	27.587	21.1122	19.3573	0.998048	8.32674	-5.58887	17.9626	24.0355	12.5044
	0.0195312	32.8587	28.6275	14.751	-13.9373	-11.486	4.30095	12.3799	14.265	26.4055							0.195313	39.6523	28.6901	29.7207	5.48939	3.78441	-3.11733	34.3747	33.1908	28.3985							0.195313	19.5305	9.80029	16.0058	-4.65589	8.62005	16.0228	13.2775	24.2785	30.4128
	0.00976562	27.5551	29.704	29.7253	6.76026	6.00088	8.5228	28.2967	27.7128	29.6522							0.097656	35.0336	21.944	18.2226	1.97254	2.9108	-5.87539	31.9327	32.5842	26.4833							0.097656	25.3767	9.15661	9.82732	-5.70799	-10.9915	-1.39947	12.4057	8.02752	15.9759
	0.00488281	38.3382	34.7478	27.3899	2.81951	-6.29031	3.98921	25.2662	18.2606	26.1658							0.048828	30.2842	27.216	26.3569	6.08587	-3.70457	-2.88111	34.7889	27.9907	28.5625							0.048828	20.7117	19.9339	12.2268	-6.43976	-10.2518	-3.52971	11.7993	8.64053	14.2107
Titrated mAb		% neutralisation of EBOV S-FLU pseudotype virus										% neutralisation by held mAb		2022-07-12		Titrated mAb		% neutralisation of SUDV S-FLU pseudotype virus										% neutralisation by held mAb				Titrated mAb		% neutralisation of BDBV S-FLU pseudotype virus										% neutralisation by held mAb
66-3-9C	Concentration of titrated mAb (µg/mL)	% Inhibition together			% Inhibition alone			Predicted Bliss Additivity				Average of held 11886	56.1924			66-3-9C	Concentration of titrated mAb (µg/mL)	% Inhibition together			% Inhibition alone			Predicted Bliss Additivity				Average of held 11886	32.7087			66-3-9C	Concentration of titrated mAb (µg/mL)	% Inhibition together			% Inhibition alone			Predicted Bliss Additivity				Average of held 11886	25.1256
	25	85.2495	84.2628	79.5272	-2.21857	-9.79863	-16.2776	55.2204	51.8998	49.0615		SE of held 11886	0.833783				25	98.8796	99.1637	96.637	-17.1282	-12.7101	-14.6338	21.183	24.156	22.8615		SE of held 11886	1.78019				25	87.9066	91.2344	88.3298	-0.8009	1.18709	-9.24229	24.526	26.0144	18.2055		SE of held 11886	1.28614
	12.5	87.291	84.924	82.6235	0.236741	-3.40788	-9.9086	56.2961	54.6994	51.8516							12.5	100.163	101.157	100.874	4.9341	-2.23021	-2.94032	36.029	31.208	30.7302							12.5	88.5549	92.6344	89.5418	-1.51046	1.28458	-0.09535	23.9947	26.0874	25.0542
	6.25	84.3828	82.7711	81.097	-2.16359	-2.01312	-11.0559	55.2445	55.3105	51.349							6.25	100.386	101.868	101.693	11.6969	7.6893	4.62423	40.5797	37.883	35.8205							6.25	87.5529	88.8444	86.185	2.43837	8.00533	-1.0411	26.9513	31.1196	24.3461
	3.125	84.2714	81.2938	81.7409	4.80156	-6.32185	-8.37204	58.2958	53.4229	52.5248							3.125	98.7531	98.8177	97.5201	3.95286	6.70161	-2.72729	35.3687	37.2183	30.8735							3.125	82.0934	80.6773	78.4642	5.38115	0.08656	-4.57385	29.1547	25.1904	21.701
	1.5625	80.7035	81.3792	78.1961	5.19656	-3.94467	-4.44962	58.4688	54.4643	54.2431							1.5625	92.9135	95.2827	94.069	8.05856	6.91981	4.75464	38.1315	37.3652	35.9082							1.5625	71.9636	70.5937	66.0097	4.60827	5.24346	-1.38282	28.576	29.0516	24.0902
	0.78125	78.6721	76.1286	77.8691	6.2325	3.36773	-7.96981	58.9227	57.6677	52.701							0.78125	79.6087	80.7604	84.7331	9.02688	10.3825	9.34191	38.7831	39.6953	38.995							0.78125	59.6879	55.3521	56.0185	3.78212	14.5261	-2.11047	27.9575	36.0019	23.5454
	0.390625	74.2635	72.6402	71.3858	10.8986	9.01046	-4.35412	60.9668	60.1396	54.2849							0.390625	64.9805	63.998	62.9703	10.8693	5.2672	4.32083	40.0228	36.2531	35.6163							0.390625	43.3398	42.4182	42.0644	2.71476	6.99928	-4.29746	27.1583	30.3663	21.9079
	0.195312	69.1504	65.6533	68.4848	6.34391	4.93468	-6.13809	58.9715	58.3541	53.5034							0.195313	55.3903	53.8551	51.8281	8.24835	7.56149	2.1776	38.2592	37.797	34.1741							0.195313	37.1608	35.421	34.3466	2.59717	1.31372	-6.61912	27.0702	26.1093	20.1696
	0.0976562	68.6049	63.1343	57.6407	3.42416	-1.97984	1.91365	57.6924	55.325	57.0307							0.097656	40.3812	38.5182	39.4232	2.94193	1.12277	-1.84417	34.6884	33.4643	31.4678							0.097656	27.9043	32.6411	26.1324	4.8726	1.3298	-3.92861	28.7739	26.1213	22.1841
	0.0488281	74.2418	60.0945	57.1429	1.80947	-5.14989	-4.15157	56.985	53.9363	54.3736							0.048828	48.6998	39.2102	34.1465	2.55331	-2.99713	-1.28642	34.4269	30.6919	31.8431							0.048828	31.6119	28.5998	24.3002	-3.45724	-3.00497	-2.03409	22.537	22.8757	23.6026

## Sheet: 7
	EBOV GP S-FLU pseudotype virus IC50 [µg/ml]										Note:
		Assay repeat									50, 25 12.5 indicates that mAb did not reach 80% neutralisation at this, the highest concentration tested in a given assay
	mAb	1	2	3	4	5	6	7	8
	11886	0.40862	0.277296	0.148625	0.405155	0.623204	0.410805	0.612775	0.373833
	Mix 1	0.359757	0.174582	0.181521
	Mix 2	0.402176	0.225489	0.128982
	Mix 3	0.743452	0.513032	0.401411
	Mix 4	0.733041	0.358033	0.30182
	Mix 5	1.18534	1.04018	0.905229
	11883	0.338264	0.482399	0.22075	0.138659
	mAb114	0.605654	1.04855	0.162754
	REGN-EB3	0.320067	0.35324	0.216388
	SUDV GP S-FLU pseudotype virus IC50 [µg/ml]
		Assay repeat
	mAb	1	2	3	4	5	6	7	8
	11886	0.985566	0.807631	0.913534	0.867866	0.862598	0.829733	1.26037	0.694075
	Mix 1	0.525443	0.30541	0.306653
	Mix 2	12.5	4.09604	12.5
	Mix 3	1.72313	1.44689	1.39546
	Mix 4	1.99521	1.64371	1.95948
	Mix 5	1.62697	1.59639	2.06334
	11883	0.128496	0.165871	0.071962	0.127069	0.0840053
	mAb114	46.9363	59.2577	25	12.5
	REGN-EB3	1.12435	1.64903	2.04702
	BDBV GP S-FLU pseudotype virus IC50 [µg/ml]
		Assay repeat
	mAb	1	2	3	4	5	6	7	8	9	10	11
	11886	0.335737	0.408394	0.362074	1.34672	0.634331	0.551689	0.611883	0.872209	0.446634	1.00488	1.06375
	Mix 1	2.11225	1.126	1.11037
	Mix 2	1.59704	0.508338	0.580587
	Mix 3	1.94324	1.1101	1.1216
	Mix 4	2.70193	1.30709	1.28957
	Mix 5	1.43971	2.07196	1.54011
	11883	50	50
	mAb114	38.4177	48.899
	REGN-EB3	0.409323	0.713971	0.632006

[truncated: 11 more sheets: S1A, S1B, S2Bi & ii, S2C, S3A, S4C, S5A, S5B, S6A, S6B, S6C]
